# Supplementary material for: Modulation of Primary Cilia by Alvocidib Inhibition of CILK1
Source: Int J Mol Sci. 2022 Jul 23;23(15):8121. doi: 10.3390/ijms23158121 (PMC9329819; doi:10.3390/ijms23158121)
Supplement: Supplementary file 1 [file ijms-23-08121-s001.zip]

Archive with 1 entries (1 files):
- ijms-1794897-supplementary.pdf
